# Supplementary material for: Identification of osteoarthritis-related genes and potential drugs based on single cell RNA-seq data
Source: Mol Med. 2025 Nov 25;32:1. doi: 10.1186/s10020-025-01379-z (PMC12763847; doi:10.1186/s10020-025-01379-z)
Supplement: Supplementary file 4 — Supplementary Material 4. [file 10020_2025_1379_MOESM4_ESM.xlsx]

## Sheet: Supplementary Table 1
Supplementary Table 1. Drug Grouping Information in zebrafish experiments
Group	Drugs	Treatment
DMSO group	None	0.025% dimethyl sulfoxide (DMSO)
Model group	TCC	0.025%DMSO+2μM TCC
Positive control group	Chondroitin	0.025%DMSO+2uM TCC+Chondroitin (10μg/ml)
Drug group	Cabazitaxel	0.025%DMSO+2uM TCC+Cabazitaxel (0.1μg/ml)
Drug group	Pitavastatin	0.025%DMSO+2uM TCC+Pitavastatin (0.5μg/ml)

## Sheet: Supplementary Table 2
Supplementary Table 2. RT-qPCR primers
Name	Primers for PCR (5’-3’)	Product length - exons spanned
β-actin	qF2: CGTGACATCAAGGAGAAG	215bp, 4exon-5exon
	qR2: GAGTTGAAGGTGGTCTCAT
birc2	qF2: GGAGTCTGGTGATGATCCAT	159bp, 3exon-5exon
	qR2: TCTCTAGAGTTGCTGTCTCC
ccl20b	qF2: ACTTCTCAGCTTCCTTGTGG	160bp, 1exon-3exon
	qR2: TGATCTTCCTGTCACGGTGT
tubb1	qF2: AGAGTTGGAGCATACGAGGG	115bp, 2exon-3exon
	qR2: GCTCCAGGTCCACTAACAGT
hmgcra	qF2: TCGGTTACATGCCAGTTCCT	184bp, 13exon-14exon
	qR2: GGCCCTCTAGTCATCCCATC
cxcl8a	qF1: TTGAAACAGAAAGCCGACGC	150bp, 2exon-3exon
	qR1: TCTTAACCCATGGAGCAGAGG

## Sheet: Supplementary Table 3
Supplementary Table 3. MR analysis result of target gene expression of other drugs and OA
Drugs	Data	Target	Method	β	P-value	Organization
Alteplase	ebi-a-GCST007092	PLG	IVW	0.0229	0.0115	Testis
Alteplase	ebi-a-GCST007090	PLG	IVW	0.0278	0.0124	Testis
Alteplase	ebi-a-GCST007091	PLG	IVW	-0.0295	0.038	Testis
Alteplase	ebi-a-GCST005814	PLG	IVW	0.0724	0.000137	Testis
Alteplase	ebi-a-GCST005812	PLG	IVW	0.0648	0.00585	Testis
Alteplase	ebi-a-GCST005813	PLG	IVW	0.0575	0.0437	Testis
Alteplase	ebi-a-GCST005810	PLG	IVW	0.0841	0.0318	Testis
Berberine	ebi-a-GCST007092	BIRC5	IVW	0.0246	0.0817	Testis
Berberine	ebi-a-GCST007090	BIRC5	IVW	-0.00569	0.742	Testis
Berberine	ebi-a-GCST007091	BIRC5	IVW	0.0307	0.157	Testis
Berberine	ebi-a-GCST005811	BIRC5	IVW	0.118	7.69e-06	Testis
Berberine	ebi-a-GCST005814	BIRC5	IVW	0.0809	0.00609	Testis
Berberine	ebi-a-GCST005812	BIRC5	IVW	0.0945	0.00978	Testis
Berberine	ebi-a-GCST005813	BIRC5	IVW	0.0562	0.205	Testis
Berberine	ebi-a-GCST005810	BIRC5	IVW	0.122	0.045	Testis
xanthinol	ukb-a-106	IDH3A	IVW	0.0035	0.00977	Muscle - Skeletal
xanthinol	ebi-a-GCST007092	MDH2	IVW	0.118	4.37e-14	Cells - Cultured fibroblasts
xanthinol	ebi-a-GCST007090	MDH2	IVW	0.0905	2.28e-06	Cells - Cultured fibroblasts
xanthinol	ebi-a-GCST007091	MDH2	IVW	0.187	5.28e-15	Cells - Cultured fibroblasts
xanthinol	ukb-b-14486	MDH2	IVW	0.00748	2.36e-10	Cells - Cultured fibroblasts
xanthinol	ukb-a-106	MDH2	IVW	0.00528	0.000145	Cells - Cultured fibroblasts
xanthinol	ebi-a-GCST007090	NNT	IVW	0.0401	0.00365	Esophagus - Mucosa
xanthinol	ebi-a-GCST005811	NNT	IVW	-0.0307	0.0441	Esophagus - Mucosa
xanthinol	ebi-a-GCST005813	NNT	IVW	-0.0676	0.0086	Esophagus - Mucosa
xanthinol	ebi-a-GCST007092	OGDH	IVW	0.0824	0.0336	Cells - Cultured fibroblasts
lifitegrast	ebi-a-GCST007092	ITGAL	IVW	-0.0268	5.42e-07	Lung
lifitegrast	ebi-a-GCST007090	ITGAL	IVW	-0.0394	1.32e-13	Lung
lifitegrast	ebi-a-GCST005811	ITGAL	IVW	-0.0201	0.00327	Lung
lifitegrast	ebi-a-GCST005814	ITGAL	IVW	-0.0248	0.0114	Lung
lifitegrast	ebi-a-GCST005812	ITGAL	IVW	-0.0361	0.0091	Lung
lifitegrast	ebi-a-GCST005813	ITGAL	IVW	-0.0512	0.00014	Lung
lifitegrast	ukb-b-14486	ITGAL	IVW	-0.00159	2.14e-08	Lung
lifitegrast	ukb-a-106	ITGAL	IVW	-0.00114	0.000615	Lung
sucralfate	ukb-b-14486	FGF2	IVW	-0.00582	0.000591	Muscle - Skeletal
sucralfate	ukb-a-106	FGF2	IVW	-0.00468	0.0186	Muscle - Skeletal
sucralfate	ebi-a-GCST007090	FGG	IVW	0.0163	0.0202	Adrenal Gland
sucralfate	ebi-a-GCST007091	FGG	IVW	-0.0325	0.000216	Adrenal Gland
sucralfate	ebi-a-GCST005811	FGG	IVW	0.0252	0.0183	Adrenal Gland
sucralfate	ebi-a-GCST005814	FGG	IVW	0.0446	0.000198	Adrenal Gland
sucralfate	ukb-b-14486	FGG	IVW	0.00168	0.000102	Adrenal Gland
sucralfate	ebi-a-GCST007092	PRG2	IVW	0.0363	0.00823	Cells - Cultured fibroblasts
sucralfate	ebi-a-GCST007090	PRG2	IVW	0.0534	0.00143	Cells - Cultured fibroblasts
sucralfate	ebi-a-GCST005814	PRG2	IVW	-0.068	0.0183	Cells - Cultured fibroblasts
mecasermin	ebi-a-GCST005812	IGF2R	IVW	-0.0645	0.00081	Muscle-Skeletal
mecasermin	ukb-b-14486	IGF2R	IVW	0.00132	0.0198	Muscle-Skeletal
mecasermin	ukb-a-106	IGF2R	IVW	0.00168	0.0119	Muscle-Skeletal
mecasermin	ebi-a-GCST007091	IGF1R	IVW	-0.0373	1.09e-05	Brain-Cerebellum
mecasermin	ebi-a-GCST005811	IGF1R	IVW	-0.0327	0.00147	Brain-Cerebellum
mecasermin	ukb-b-14486	IGF1R	IVW	-0.00141	0.000703	Brain-Cerebellum
mecasermin	ukb-a-106	IGF1R	IVW	-0.00214	1.25e-05	Brain-Cerebellum
mecasermin	ebi-a-GCST007090	INSR	IVW	-0.0296	0.0482	Nerve - Tibial
mecasermin	ukb-a-106	INSR	IVW	-0.00405	0.00589	Nerve - Tibial
mifamurtide	ebi-a-GCST007090	IGF2R	IVW	0.0509	0.00162	Whole Blood
mifamurtide	ebi-a-GCST007091	IGF2R	IVW	-0.0468	0.0111	Whole Blood
human calcitonin	ebi-a-GCST007091	ACTN1	IVW	-0.09	0.000589	Skin - Not Sun Exposed (Suprapubic)
human calcitonin	ebi-a-GCST005811	ACTN1	IVW	-0.0888	0.00551	Skin - Not Sun Exposed (Suprapubic)
human calcitonin	ebi-a-GCST005812	ACTN1	IVW	0.115	0.00936	Skin - Not Sun Exposed (Suprapubic)
human calcitonin	ukb-b-14486	ACTN1	IVW	-0.00422	0.00107	Skin - Not Sun Exposed (Suprapubic)
triflusal	ebi-a-GCST007091	NFKB1	IVW	-0.104	0.000238	Muscle - Skeletal
triflusal	ebi-a-GCST005811	NFKB1	IVW	0.0742	0.0301	Muscle - Skeletal
triflusal	ebi-a-GCST007092	CSF2RA	IVW	0.028	0.00978	Thyroid
triflusal	ebi-a-GCST007090	CSF2RA	IVW	0.0281	0.0337	Thyroid
triflusal	ebi-a-GCST005810	CSF2RA	IVW	0.131	0.00402	Thyroid
sargramostim	ebi-a-GCST005812	CSF2RB	IVW	-0.0645	0.00081	Lung
sargramostim	ebi-a-GCST005810	CSF2RB	IVW	-0.098	0.00217	Lung
sargramostim	ebi-a-GCST007092	PRG2	IVW	0.0441	0.000179	Nerve - Tibial
sargramostim	ebi-a-GCST007090	PRG2	IVW	0.0709	7.72e-07	Nerve - Tibial
sargramostim	ebi-a-GCST005814	PRG2	IVW	-0.0861	0.00048	Nerve - Tibial
