# Supplementary material for: Identification of osteoarthritis-related genes and potential drugs based on single cell RNA-seq data
Source: Mol Med. 2025 Nov 25;32:1. doi: 10.1186/s10020-025-01379-z (PMC12763847; doi:10.1186/s10020-025-01379-z)
Supplement: Supplementary file 5 — Supplementary Material 5. [file 10020_2025_1379_MOESM5_ESM.txt]

###################### seurat  ####################

library(Seurat)
library(patchwork)
library(harmony)
folders=list.files('./',pattern='["1","2","3"]')

names(folders) = c('OA1', 'OA2','OA3')  
scList = lapply(folders,function(folder){ 
  CreateSeuratObject(counts = Read10X(folder), 
                     project = folder,
                     min.cells = 3, min.features = 200)
})

sc <- merge(scList[[1]], 
            y = c(scList[[2]],scList[[3]]), 
            add.cell.ids = c("OA1","OA2","OA3"), 
            project = "OA")

sc[["percent.mt"]] <- PercentageFeatureSet(sc, pattern = "^MT-")
VlnPlot(sc, features = c("nFeature_RNA", "nCount_RNA", "percent.mt"), ncol = 3)


plot1 <- FeatureScatter(sc, feature1 = "nCount_RNA", feature2 = "percent.mt")
plot2 <- FeatureScatter(sc, feature1 = "nCount_RNA", feature2 = "nFeature_RNA")
plot1 + plot2
sc <- subset(sc, subset = nFeature_RNA > 200 & nFeature_RNA < 7000 & percent.mt < 10)
sc <- NormalizeData(sc, normalization.method = "LogNormalize", scale.factor = 10000)
sc <- FindVariableFeatures(sc, selection.method = "vst", nfeatures = 3000)
var_gene<-VariableFeatures(sc)

# plot variable features with and without labels
plot1 <- VariableFeaturePlot(sc)
plot2 <- LabelPoints(plot = plot1, points = top10, repel = TRUE)
plot1 + plot2
all.genes <- rownames(sc)


DefaultAssay(sc) <- "integrated"
sc <- ScaleData(sc, features = all.genes)
sc <- RunPCA(sc, features = VariableFeatures(object = sc))

print(sc[["pca"]], dims = 1:5, nfeatures = 5)
VizDimLoadings(sc, dims = 1:2, reduction = "pca")
DimPlot(sc, reduction = "pca")
DimHeatmap(sc, dims = 1, cells = 500, balanced = TRUE)
DimHeatmap(sc, dims = 1:15, cells = 500, balanced = TRUE)
sc <- RunHarmony(sc, group.by.vars = "orig.ident")
sc<- FindNeighbors(sc, reduction = "harmony", dims = 1:15) %>% FindClusters(resolution = 0.1)


sc <- RunUMAP(sc, reduction = "harmony", dims = 1:15)

sc <- FindNeighbors(sc, dims = 1:15)
sc <- FindClusters(sc, resolution = 0.1)
# Look at cluster IDs of the first 5 cells

sc <- RunUMAP(sc, dims = 1:15)

DimPlot(sc, reduction = "umap")


sc$celltype=sc@active.ident

sc$scissor=as.factor(sc$scissor)

sc@active.ident=sc$scissor

sc.markers <- FindAllMarkers(sc, only.pos = TRUE, min.pct = 0.25, logfc.threshold = 0.25)
write.table(sc.markers,file = 'sc.markers.txt',sep = '\t',row.names=F,quote=F)

sc.markers %>% group_by(cluster) %>% top_n(n = 2, wt = avg_log2FC)
DefaultAssay(sc)<-'RNA'
VlnPlot(sc, features = c('WISP2','PRG4','HLA-DRA','TM4SF1','RGS5','CD3D','TPSAB1','BIRC5'))

new.cluster.ids <- c("SSF","SIF","HLA-DRA","EC","SMC","T CELL","MAST CELL","ProIc")
names(new.cluster.ids) <- levels(sc)
sc <- RenameIdents(sc, new.cluster.ids)
DimPlot(sc, reduction = "umap", label = TRUE, pt.size = 0.5) + NoLegend()


##########################      Scissor     #######################
library(Scissor)
load("sc_dataset.RData")
load("bulk_dataset.RData")
load("phenotype.RData")

phenotype <- phenotype
tag <- c('normal', 'OA')

infos <- Scissor(bulk_dataset, sc_dataset, phenotype, tag = tag, alpha = 0.05, 
                  family = "binomial")

Scissor_select <- rep(0, ncol(sc_dataset))

names(Scissor_select) <- colnames(sc_dataset)

Scissor_select[infos1$Scissor_pos] <- 1
Scissor_select[infos1$Scissor_neg] <- 2
scissor_dataset <- AddMetaData(sc_dataset, metadata = Scissor_select, col.name = "scissor")
meta<- sc_dataset@meta.data
meta<-data.frame(cells=row.names(meta),meta)
DimPlot(scissor_dataset, reduction = 'umap', group.by = 'scissor', cols = c('grey','indianred1','royalblue'), pt.size = 1.2, order = c(2,1))


########   hdwgcna  ##############
library(WGCNA)
library(hdWGCNA)
library(Seurat)
library(harmony)

seurat_obj <- readRDS("sc.rds")
seurat_obj <- SetupForWGCNA(seurat_obj,gene_select = "fraction", fraction = 0.05,wgcna_name = "tutorial" )
seurat_obj <- MetacellsByGroups(seurat_obj = seurat_obj,group.by = c("celltype", "sample"), k = 25, reduction = "harmony", 
  slot='counts',max_shared = 10, ident.group = 'celltype')

seurat_obj <- NormalizeMetacells(seurat_obj)
metacell_obj <- GetMetacellObject(seurat_obj)
seurat_obj <- SetDatExpr(seurat_obj,group_name = "SF", group.by='celltype', assay = 'RNA', slot = 'data')
seurat_obj <- TestSoftPowers(seurat_obj,networkType = "signed")
plot_list <- PlotSoftPowers(seurat_obj)
wrap_plots(plot_list, ncol=2)
power_table <- GetPowerTable(seurat_obj)

softpower=9

seurat_obj <- ConstructNetwork(seurat_obj, soft_power=softpower,tom_name='SF',setDatExpr = FALSE)
PlotDendrogram(seurat_obj, main='SF hdWGCNA Dendrogram')
TOM <- GetTOM(seurat_obj)
seurat_obj <- ScaleData(seurat_obj, features=VariableFeatures(seurat_obj))
seurat_obj <- ModuleEigengenes(seurat_obj,group.by.vars="sample")
hMEs <- GetMEs(seurat_obj)
MEs <- GetMEs(seurat_obj, harmonized=FALSE)
seurat_obj <- ModuleConnectivity(seurat_obj,group.by = 'celltype', group_name = 'OB')
modules <- GetModules(seurat_obj)


#####   GO KEGG   #####

library(tidyverse)
library("clusterProfiler")
library ("org.Hs.eg.db")
library("enrichplot")
transID = bitr(hub$gene,
               fromType="SYMBOL",
               toType=c("ENSEMBL", "ENTREZID"),
               OrgDb="org.Hs.eg.db"
)
BP2 <- enrichGO(transID$ENTREZID,
                "org.Hs.eg.db",
                keyType="ENTREZID",
                ont="BP",
                pvalueCutoff=0.05,
                pAdjustMethod="BH",
                qvalueCutoff=0.2
)

dotplot(BP2,showCategory=20)
kegg <- enrichKEGG(transID$ENTREZID, organism = 'hsa', keyType = 'kegg', pvalueCutoff = 0.05,pAdjustMethod = 'BH', 
                   minGSSize = 100,maxGSSize = 1000,qvalueCutoff = 0.2,use_internal_data = FALSE)
barplot(kegg, showCategory=20)


##################       SSGSEA     #######################
library(GSVA)
library(ggplot2)
library(tidyr)
library(tibble)
library(tidyverse)

exp <- read.csv("sc-expression-matrix.csv",sep="\t",header = T) 
exp <- split(exp$Metagene,exp$Cell.type)
geneset <- read.csv("reference.csv",sep="\t",header = T)
re <- gsva(as.matrix(exp), geneset, method = "ssgsea", kcdf = "Gaussian",mx.diff = F,verbose   = F )

result <- table(re$celltype, re$yan)
result_df <- as.data.frame(result)
colnames(result_df) <- c("Cell_type", "group", "amount")
result_df$group <- as.character(result_df$group)
result_df$group[result_df$group == "0"] <- "low"
result_df$group[result_df$group == "1"] <- "high"
ggplot(result_df, aes(x=Cell_type, y=amount, fill=group)) +geom_bar(stat="identity", position="dodge") +labs(x="Cell type", y="amount") +scale_fill_manual(values=c("low"="blue", "high"="red")) +
  theme_minimal()


###################  SAveRUNNER(https://github.com/sportingCode/SAveRUNNER.git)   ###################

source("/getLibrary.R")
source("/getSource.R")

getLibrary()
getSource()
input_parameter <- config()
input_file <- inputFiles()
output_file <- networkFiles()

destfile = output_file$filename_out_allPval
if ( !file.exists(destfile) ) mainStartNetwork()
mainEndNetwork()

if( length(input_parameter$diseases) > 1) mainFigure()

if( !is.null(input_parameter$sel_disease) ) mainSubnetwork()


####################      MR    ###########################
library(TwoSampleMR)
library(data.table)
GTEx=read.csv("/.csv")
GTEx=GTEx[which(GTEx$P.Value<5e-8),]
a=which(GTEx$Tissue==c("Fibroblasts"))
GTEx=GTEx[a,]
se=abs(GTEx$NES/qnorm(GTEx$P.Value/2,lower.tail=F))
GTEx=cbind(GTEx,se)
allele <- separate(GTEx, col = Variant.Id,into = c("chr","location","other_allele","effect_allele","genome_reference"), sep = "_")
GTEx <- allele3[,c(1,2,3,8,4,6,5,11,9,10,12)]
exp_dat <- format_data(GTEx,type='exposure',snp_col = "SNP.Id",beta_col = "NES",se_col = "se",effect_allele_col ="effect_allele",other_allele_col = "other_allele",pval_col = "P.Value")

a <- ld_clump(dplyr::tibble(rsid=exp_dat$SNP, pval=exp_dat$pval.exposure),plink_bin = "/plink",bfile = "/1kg.v3/EUR",clump_r2 = 0.01)
index <- a$rsid
exp_dat <- exp_dat[exp_dat$SNP %in% index,]
OA_out_dat <- extract_outcome_data(snps = exp_dat$SNP,outcomes= "ebi")
OA_out_dat=as.data.frame(OA_out_dat)
dat <- harmonise_data(  exposure_dat = exp_dat,outcome_dat= OA_out_dat)
MR <- mr(dat)
OR <-generate_odds_ratios(MR)
Q <- mr_heterogeneity(dat)
pleiotropy <- mr_pleiotropy_test(dat)
